# Supplementary material for: Clarifying the Dioscorea buchananii Benth. species complex: a new potentially extinct subspecies for South Africa
Source: PhytoKeys. 2015 Apr 15;(48):51–72. doi: 10.3897/phytokeys.48.6806 (PMC4408732; doi:10.3897/phytokeys.48.6806)
Supplement: XML Treatment for Dioscorea buchananii subsp. buchananii [file phytokeys.48.6806-treatment2.xml]

<!DOCTYPE tp:taxon-treatment
  PUBLIC "-//TaxonX//DTD Taxonomic Treatment Publishing DTD v0 20100105//EN" "tax-treatment-NSO.dtd">
<tp:taxon-treatment xmlns:tp="http://www.plazi.org/taxpub"><tp:treatment-meta><kwd-group><label>Taxon classification</label><kwd><named-content content-type="kingdom">Plantae</named-content></kwd><kwd><named-content content-type="order">Dioscoreales</named-content></kwd><kwd><named-content content-type="family">Dioscoreaceae</named-content></kwd></kwd-group><mixed-citation publication-type="journal"><person-group><name><surname>Wilkin</surname><given-names>Paul</given-names></name><name><surname>Muasya</surname><given-names>A. Muthama</given-names></name></person-group><article-title>Clarifying the <italic><tp:taxon-name><tp:taxon-name-part taxon-name-part-type="genus">Dioscorea</tp:taxon-name-part> <tp:taxon-name-part taxon-name-part-type="species">buchananii</tp:taxon-name-part></tp:taxon-name></italic> Benth. species complex: a new potentially extinct subspecies for South Africa</article-title><source>PhytoKeys</source><day>15</day><month>4</month><year>2015</year><volume>2015</volume><issue>48</issue><fpage>51</fpage><lpage>72</lpage><pub-id pub-id-type="doi">10.3897/phytokeys.48.6806</pub-id></mixed-citation></tp:treatment-meta><tp:nomenclature><tp:taxon-name>
                            <tp:taxon-name-part taxon-name-part-type="genus">Dioscorea</tp:taxon-name-part>
                            <tp:taxon-name-part taxon-name-part-type="species">buchananii</tp:taxon-name-part>
                            <tp:taxon-name-part taxon-name-part-type="infraspecific-rank">subsp.</tp:taxon-name-part>
                            <tp:taxon-name-part taxon-name-part-type="subspecies">buchananii</tp:taxon-name-part>
                        </tp:taxon-name></tp:nomenclature><tp:treatment-sec sec-type="Description"><title>Description.</title><p>Leaves entire to moderately 3, 5 or 7-lobed at stem base and on vegetative stems but then less strongly lobed to entire on reproductive shoots, lobe margins at most weakly undulate; where lobed central lobe usually the largest, maximum length as in species as a whole, broadly ovate to lanceolate or deltoid, lateral lobes oblong to rounded. Male flower pedicel, tepal and torus dimensions as in species as a whole.</p></tp:treatment-sec><tp:treatment-sec sec-type="Distribution"><title>Distribution.</title><p>Tanzania and Southern and Eastern Congo (Kinshasa) to southern Mozambique, Zimbabwe and Angola.</p></tp:treatment-sec><tp:treatment-sec sec-type="Vernacular name(s)"><title>Vernacular name(s).</title><p>See <xref ref-type="bibr" rid="B16">Wilkin (2001</xref>, <xref ref-type="bibr" rid="B17">2009</xref>).</p></tp:treatment-sec><tp:treatment-sec sec-type="Ecology"><title>Ecology.</title><p>Frequently associated with rocky habitats, often in <italic><tp:taxon-name><tp:taxon-name-part taxon-name-part-type="genus">Brachystegia</tp:taxon-name-part></tp:taxon-name></italic> woodland, but also on termitaria, in riverine forest and near mangrove swamps, on limestone and granite substrates; sea level to 1600 m (<xref ref-type="bibr" rid="B16">Wilkin 2001</xref>, <xref ref-type="bibr" rid="B17">2009</xref>).</p></tp:treatment-sec><tp:treatment-sec sec-type="Conservation"><title>Conservation.</title><p>The broad southeastern African distribution of this species indicates that its EOO and AOO will greatly exceed the threshold for threatened IUCN categories (20, 000 km2/2000 km2) (<xref ref-type="bibr" rid="B10">IUCN 2001</xref>) and its provisional status is LC.</p></tp:treatment-sec><tp:treatment-sec sec-type="Uses"><title>Uses.</title><p>None known.</p></tp:treatment-sec><tp:treatment-sec sec-type="Specimens examined"><title>Specimens examined.</title><p>Representative specimens are cited in <xref ref-type="bibr" rid="B13">Milne-Redhead (1975)</xref> and <xref ref-type="bibr" rid="B16">Wilkin (2001</xref>, <xref ref-type="bibr" rid="B17">2009</xref>).</p></tp:treatment-sec><ref-list><ref id="B16"><mixed-citation xmlns:xlink="http://www.w3.org/1999/xlink" xlink:type="simple"><person-group><name name-style="western"><surname>Wilkin</surname><given-names>P</given-names></name></person-group> (<year>2001</year>) <article-title>Yams of South-Central Africa.</article-title><source>Kew Bulletin</source><volume>56</volume>: <fpage>361</fpage>–<lpage>404</lpage>. doi: <ext-link ext-link-type="doi" xlink:href="10.2307/4110963" xlink:type="simple">10.2307/4110963</ext-link></mixed-citation></ref><ref id="B17"><mixed-citation xmlns:xlink="http://www.w3.org/1999/xlink" xlink:type="simple"><person-group><name name-style="western"><surname>Wilkin</surname><given-names>P</given-names></name></person-group> (<year>2009</year>) <article-title><tp:taxon-name><tp:taxon-name-part taxon-name-part-type="family">Dioscoreaceae</tp:taxon-name-part></tp:taxon-name>.</article-title> In: <person-group><name name-style="western"><surname>Timberlake</surname><given-names>J</given-names></name></person-group> (<role>Ed.</role>) <source>Flora Zambesiaca</source><volume>12</volume>(<issue>2</issue>): <fpage>109</fpage>–<lpage>140</lpage>.</mixed-citation></ref><ref id="B10"><mixed-citation xmlns:xlink="http://www.w3.org/1999/xlink" xlink:type="simple"><institution xlink:type="simple">IUCN</institution> (<year>2001</year>) <source>IUCN Red List Categories: Version 3.1</source>. Prepared by the <publisher-name>IUCN Species Survivial Commission</publisher-name>, <publisher-loc>Gland, Switzerland &amp; Cambridge, UK</publisher-loc>.</mixed-citation></ref><ref id="B13"><mixed-citation xmlns:xlink="http://www.w3.org/1999/xlink" xlink:type="simple"><person-group><name name-style="western"><surname>Milne-Redhead</surname><given-names>E</given-names></name></person-group> (<year>1975</year>) <chapter-title><tp:taxon-name><tp:taxon-name-part taxon-name-part-type="family">Dioscoreaceae</tp:taxon-name-part></tp:taxon-name>.</chapter-title> In: <person-group><name name-style="western"><surname>Polhill</surname><given-names>RM</given-names></name></person-group> (<role>Ed.</role>) <source>Flora of Tropical East Africa</source>. <publisher-name>Crown Agents</publisher-name>, <publisher-loc>London</publisher-loc>.</mixed-citation></ref></ref-list></tp:taxon-treatment>
