# Supplementary material for: Clarifying the Dioscorea buchananii Benth. species complex: a new potentially extinct subspecies for South Africa
Source: PhytoKeys. 2015 Apr 15;(48):51–72. doi: 10.3897/phytokeys.48.6806 (PMC4408732; doi:10.3897/phytokeys.48.6806)
Supplement: XML Treatment for Dioscorea buchananii subsp. undatiloba [file phytokeys.48.6806-treatment3.xml]

<!DOCTYPE tp:taxon-treatment
  PUBLIC "-//TaxonX//DTD Taxonomic Treatment Publishing DTD v0 20100105//EN" "tax-treatment-NSO.dtd">
<tp:taxon-treatment xmlns:tp="http://www.plazi.org/taxpub"><tp:treatment-meta><kwd-group><label>Taxon classification</label><kwd><named-content content-type="kingdom">Plantae</named-content></kwd><kwd><named-content content-type="order">Dioscoreales</named-content></kwd><kwd><named-content content-type="family">Dioscoreaceae</named-content></kwd></kwd-group><mixed-citation publication-type="journal"><person-group><name><surname>Wilkin</surname><given-names>Paul</given-names></name><name><surname>Muasya</surname><given-names>A. Muthama</given-names></name></person-group><article-title>Clarifying the <italic><tp:taxon-name><tp:taxon-name-part taxon-name-part-type="genus">Dioscorea</tp:taxon-name-part> <tp:taxon-name-part taxon-name-part-type="species">buchananii</tp:taxon-name-part></tp:taxon-name></italic> Benth. species complex: a new potentially extinct subspecies for South Africa</article-title><source>PhytoKeys</source><day>15</day><month>4</month><year>2015</year><volume>2015</volume><issue>48</issue><fpage>51</fpage><lpage>72</lpage><pub-id pub-id-type="doi">10.3897/phytokeys.48.6806</pub-id></mixed-citation></tp:treatment-meta><tp:nomenclature><tp:taxon-name>
                            <tp:taxon-name-part taxon-name-part-type="genus">Dioscorea</tp:taxon-name-part>
                            <tp:taxon-name-part taxon-name-part-type="species">buchananii</tp:taxon-name-part>
                            <tp:taxon-name-part taxon-name-part-type="infraspecific-rank">subsp.</tp:taxon-name-part>
                            <tp:taxon-name-part taxon-name-part-type="subspecies">undatiloba</tp:taxon-name-part>
                            <object-id xmlns:xlink="http://www.w3.org/1999/xlink" content-type="ipni" xlink:type="simple">urn:lsid:ipni.org:names:77146550-1</object-id>
                        </tp:taxon-name><tp:taxon-authority>(Baker) Wilkin</tp:taxon-authority><tp:taxon-status xmlns:xlink="http://www.w3.org/1999/xlink" xlink:type="simple">comb. &amp; stat. nov.</tp:taxon-status><xref ref-type="fig" rid="F1">Figure 1</xref><tp:nomenclature-citation-list><tp:nomenclature-citation><tp:taxon-name><tp:taxon-name-part taxon-name-part-type="genus">Dioscorea</tp:taxon-name-part> <tp:taxon-name-part taxon-name-part-type="species">undatiloba</tp:taxon-name-part></tp:taxon-name><comment> Baker, J. Bot. 27: 8 (1889); R.Knuth in H.G.A Engler (ed.), Pflanzenr. 4, 43: 184 (1924).</comment></tp:nomenclature-citation><tp:nomenclature-citation><tp:taxon-name>
                            <tp:taxon-name-part taxon-name-part-type="genus">Dioscorea</tp:taxon-name-part>
                            <tp:taxon-name-part taxon-name-part-type="species">buchananii</tp:taxon-name-part>
                            <tp:taxon-name-part taxon-name-part-type="infraspecific-rank">subsp.</tp:taxon-name-part>
                            <tp:taxon-name-part taxon-name-part-type="subspecies">undatiloba</tp:taxon-name-part>
                            <object-id xmlns:xlink="http://www.w3.org/1999/xlink" content-type="ipni" xlink:type="simple">urn:lsid:ipni.org:names:77146550-1</object-id>
                        </tp:taxon-name><comment>Type: South Africa. KwaZulu Natal: Port Natal, Mandini District, Tugela, ♂ fl. &amp; ♀ fl. without date, <italic>Gerrard &amp; McKen</italic> 1617 (holotype: K post anthesis ♂ fl. &amp; ♀ fl. [K000098906!]; isotype: TCD!, ♀ fl.!)</comment></tp:nomenclature-citation><tp:nomenclature-citation><tp:taxon-name><tp:taxon-name-part taxon-name-part-type="genus">Dioscorea</tp:taxon-name-part> <tp:taxon-name-part taxon-name-part-type="species">junodii</tp:taxon-name-part></tp:taxon-name><comment> Burtt-Davy, Kew Bull. 1924: 231 (1924), <bold>synon. nov.</bold></comment></tp:nomenclature-citation><tp:nomenclature-citation><tp:taxon-name>
                            <tp:taxon-name-part taxon-name-part-type="genus">Dioscorea</tp:taxon-name-part>
                            <tp:taxon-name-part taxon-name-part-type="species">buchananii</tp:taxon-name-part>
                            <tp:taxon-name-part taxon-name-part-type="infraspecific-rank">subsp.</tp:taxon-name-part>
                            <tp:taxon-name-part taxon-name-part-type="subspecies">undatiloba</tp:taxon-name-part>
                            <object-id xmlns:xlink="http://www.w3.org/1999/xlink" content-type="ipni" xlink:type="simple">urn:lsid:ipni.org:names:77146550-1</object-id>
                        </tp:taxon-name><comment>Type: South Africa. Limpopo: Mopani District, Valley of Schambock’s Stadt, near Shilouvane, (Shiluvane) Sanatorium, <named-content xmlns:xlink="http://www.w3.org/1999/xlink" content-type="dwc:verbatimCoordinates" xlink:type="simple">24°02'20"S, 30°16'59"E</named-content>, ♂ fl. <italic>Junod</italic> 1416 (holotype: K [K00098905!]), <italic>non</italic> PRE [PRE0093186-0, digital image!]</comment></tp:nomenclature-citation></tp:nomenclature-citation-list></tp:nomenclature><tp:treatment-sec sec-type="Type"><title>Type.</title><p>Based on <italic><tp:taxon-name><tp:taxon-name-part taxon-name-part-type="genus">Dioscorea</tp:taxon-name-part> <tp:taxon-name-part taxon-name-part-type="species">undatiloba</tp:taxon-name-part></tp:taxon-name></italic> Baker.</p></tp:treatment-sec><tp:treatment-sec sec-type="Description"><title>Description.</title><p>Leaves consistently moderately to deeply 3, 5 or 7-lobed from stem bases to apices, with irregular, pinnate secondary lobing present on central lobe at least; central lobe to 50 mm long, lanceolate to elliptic or rhomboid, lateral lobes to 33 mm long, oblong to narrowly so, central lobe largest to lobes more or less equal in length and width. Male flowers on 1.7–3.7 mm long pedicels, tepals 2.3–3.7 × 1.0–2.2 mm, torus (1.5–)1.9–3.4 mm in diam.</p></tp:treatment-sec><tp:treatment-sec sec-type="Distribution"><title>Distribution.</title><p>Endemic to South Africa in Limpopo and KwaZulu Natal provinces. The Limpopo specimens are from localities relatively close to those of the type subspecies in Gaza province of Mozambique.</p></tp:treatment-sec><tp:treatment-sec sec-type="Vernacular name(s)"><title>Vernacular name(s).</title><p>Not known.</p></tp:treatment-sec><tp:treatment-sec sec-type="Ecology"><title>Ecology.</title><p><italic>Ca.</italic> 50 to 600 m altitude in KwaZulu Natal, and 700 to 1000 m in Limpopo. Associated geology, soils and vegetation unknown.</p></tp:treatment-sec><tp:treatment-sec sec-type="Conservation"><title>Conservation.</title><p><tp:taxon-name><tp:taxon-name-part taxon-name-part-type="genus">Dioscorea</tp:taxon-name-part> <tp:taxon-name-part taxon-name-part-type="species">buchananii</tp:taxon-name-part> <tp:taxon-name-part taxon-name-part-type="infraspecific-rank">subsp.</tp:taxon-name-part> <tp:taxon-name-part taxon-name-part-type="subspecies">undatiloba</tp:taxon-name-part></tp:taxon-name> has not been recorded since 1921 in either Limpopo or KwaZulu Natal and is known from only six specimens. However, pending urgently needed searches to find extant populations in Limpopo, KwaZulu Natal and the intervening areas and further research on the relationships between those populations, the most appropriate provisional conservation status assessment is DD. It is conceivable that this taxon is already extinct in part or all of its range, especially extensively developed lowland KwaZulu Natal.</p></tp:treatment-sec><tp:treatment-sec sec-type="Uses"><title>Uses.</title><p>None known</p></tp:treatment-sec><tp:treatment-sec sec-type="Notes"><title>Notes.</title><p>The specimen labelled <italic>Junod</italic> 1416 at PRE [PRE0093186-0] is male flowering material of <italic><tp:taxon-name><tp:taxon-name-part taxon-name-part-type="genus">Dioscorea</tp:taxon-name-part> <tp:taxon-name-part taxon-name-part-type="species">sylvatica</tp:taxon-name-part></tp:taxon-name></italic> Ecklon. This explains the placement of <italic><tp:taxon-name><tp:taxon-name-part taxon-name-part-type="genus">Dioscorea</tp:taxon-name-part> <tp:taxon-name-part taxon-name-part-type="species">junodii</tp:taxon-name-part></tp:taxon-name></italic> in the synonymy of that species in <xref ref-type="bibr" rid="B8">Govaerts and Wilkin (2015)</xref>. However, Burtt Davy would have examined and described the K sheet cited above, hence its holotype status and synonymy under <tp:taxon-name><tp:taxon-name-part taxon-name-part-type="genus">Dioscorea</tp:taxon-name-part> <tp:taxon-name-part taxon-name-part-type="species">buchananii</tp:taxon-name-part> <tp:taxon-name-part taxon-name-part-type="infraspecific-rank">subsp.</tp:taxon-name-part> <tp:taxon-name-part taxon-name-part-type="subspecies">undatiloba</tp:taxon-name-part></tp:taxon-name>. No specimen of <italic>Junod</italic> 1416 appears to be preserved at G or Z based on their online databases.</p></tp:treatment-sec><tp:treatment-sec sec-type="Specimens examined"><title>Specimens examined.</title><p><bold>South Africa. Limpopo:</bold> Mopani District, Shiluvane, <named-content xmlns:xlink="http://www.w3.org/1999/xlink" content-type="dwc:verbatimCoordinates" xlink:type="simple">24°02'20"S, 30°16'59"E</named-content>, ♂ fl. &amp; ♀ fr. May 1905, <italic>Junod</italic> 2182 (Transvaal Museum 7164), (PRE!); Louis Trichardt, ♂ fl. Jan 1921, <italic>Breyer in TM</italic> (Transvaal Museum) 23387 (K!, PRE). <bold>KwaZulu Natal:</bold> uThungulu District, Umvuzaan (uMvuzane) Valley, <named-content xmlns:xlink="http://www.w3.org/1999/xlink" content-type="dwc:verbatimCoordinates" xlink:type="simple">28°46'21"S, 31°20'29"E</named-content>, ♂ fl. buds Jan 1915, <italic>Medley Wood</italic> 12969 (K!); Pietermaritzburg, Camperdown <named-content xmlns:xlink="http://www.w3.org/1999/xlink" content-type="dwc:verbatimCoordinates" xlink:type="simple">29°43'59.91"S, 30°31'59.87"E</named-content> ♂ fl. Mar 1910, <italic>Medley Wood</italic> 11673 (K!).</p></tp:treatment-sec><tp:treatment-sec><!--Section generated to contain objects referenced in tp:taxon-treatment.--><fig id="F1" position="float" orientation="portrait"><label>Figure 1.</label><caption><p><tp:taxon-name><tp:taxon-name-part taxon-name-part-type="genus">Dioscorea</tp:taxon-name-part> <tp:taxon-name-part taxon-name-part-type="species">buchananii</tp:taxon-name-part> <tp:taxon-name-part taxon-name-part-type="authority">Benth. </tp:taxon-name-part> <tp:taxon-name-part taxon-name-part-type="infraspecific-rank">subsp.</tp:taxon-name-part> <tp:taxon-name-part taxon-name-part-type="subspecies">undatiloba</tp:taxon-name-part></tp:taxon-name> vegetative and reproductive morphology <bold>A</bold> Habit of male plant with axillary inflorescences <bold>B</bold> Apical part of male inflorescence showing tepal shape and habit and bud shape <bold>C</bold> Rehydrated male flower with apical part of pedicel showing stamen morphology (NB tepal and stamen habit influenced by specimen preparation) <bold>D</bold> Fully opened out rehydrated male flower from above showing tepal shape, torus and pistillode <bold>E</bold> Female flower with ovary at late anthesis, tepals ascending <bold>F</bold> Female flower with 3 tepals removed showing torus, staminodia and gynoecium <bold>G</bold> Immature capsule with pedicel, floral bract and persistent tepals at apex <bold>H</bold> Leaf of KwaZuluNatal form of <tp:taxon-name><tp:taxon-name-part taxon-name-part-type="genus">Dioscorea</tp:taxon-name-part> <tp:taxon-name-part taxon-name-part-type="species">buchananii</tp:taxon-name-part> <tp:taxon-name-part taxon-name-part-type="authority">Benth.</tp:taxon-name-part> <tp:taxon-name-part taxon-name-part-type="infraspecific-rank">subsp.</tp:taxon-name-part> <tp:taxon-name-part taxon-name-part-type="subspecies">undatiloba</tp:taxon-name-part></tp:taxon-name>. Scale bar: <bold>A</bold>, <bold>H</bold> 3 cm; <bold>B</bold> 7 mm; <bold>C</bold>, <bold>D</bold>, <bold>E</bold> 5 mm; <bold>F</bold> 3 mm; <bold>G</bold> 2 cm. From <italic>Breyer</italic> in TM 23387 (<bold>A</bold>), <italic>Junod</italic> 2182 (<bold>B</bold>, <bold>G</bold>), <italic>Medley Wood</italic> 11673 (<bold>C</bold>, <bold>D</bold>) <italic>Gerrard &amp; McKen</italic> 1617 (<bold>E</bold>, <bold>F</bold>) <italic>Medley Wood</italic> 12969 (<bold>H</bold>). Drawn by Lucy Smith.</p></caption><graphic xmlns:xlink="http://www.w3.org/1999/xlink" xlink:href="phytokeys-048-051-g001.jpg" position="float" orientation="portrait" xlink:type="simple" id="oo_41842.jpg"/></fig></tp:treatment-sec><ref-list><ref id="B8"><mixed-citation xmlns:xlink="http://www.w3.org/1999/xlink" xlink:type="simple"><person-group><name name-style="western"><surname>Govaerts</surname><given-names>R</given-names></name><name name-style="western"><surname>Wilkin</surname><given-names>P</given-names></name></person-group> (<year>2015</year>) <source>World Checklist of <tp:taxon-name><tp:taxon-name-part taxon-name-part-type="family">Dioscoreaceae</tp:taxon-name-part></tp:taxon-name></source>. <publisher-name>The Board of Trustees of the Royal Botanic Gardens</publisher-name>, <publisher-loc>Kew</publisher-loc>. <ext-link ext-link-type="uri" xlink:href="http://www.kew.org/wcsp/monocots/" xlink:type="simple">http://www.kew.org/wcsp/monocots/</ext-link> [<date-in-citation content-type="access-date">accessed 30 January 2015</date-in-citation>]</mixed-citation></ref></ref-list></tp:taxon-treatment>
