# Supplementary material for: Clarifying the Dioscorea buchananii Benth. species complex: a new potentially extinct subspecies for South Africa
Source: PhytoKeys. 2015 Apr 15;(48):51–72. doi: 10.3897/phytokeys.48.6806 (PMC4408732; doi:10.3897/phytokeys.48.6806)
Supplement: XML Treatment for Dioscorea rupicola [file phytokeys.48.6806-treatment5.xml]

<!DOCTYPE tp:taxon-treatment
  PUBLIC "-//TaxonX//DTD Taxonomic Treatment Publishing DTD v0 20100105//EN" "tax-treatment-NSO.dtd">
<tp:taxon-treatment xmlns:tp="http://www.plazi.org/taxpub"><tp:treatment-meta><kwd-group><label>Taxon classification</label><kwd><named-content content-type="kingdom">Plantae</named-content></kwd><kwd><named-content content-type="order">Dioscoreales</named-content></kwd><kwd><named-content content-type="family">Dioscoreaceae</named-content></kwd></kwd-group><mixed-citation publication-type="journal"><person-group><name><surname>Wilkin</surname><given-names>Paul</given-names></name><name><surname>Muasya</surname><given-names>A. Muthama</given-names></name></person-group><article-title>Clarifying the <italic><tp:taxon-name><tp:taxon-name-part taxon-name-part-type="genus">Dioscorea</tp:taxon-name-part> <tp:taxon-name-part taxon-name-part-type="species">buchananii</tp:taxon-name-part></tp:taxon-name></italic> Benth. species complex: a new potentially extinct subspecies for South Africa</article-title><source>PhytoKeys</source><day>15</day><month>4</month><year>2015</year><volume>2015</volume><issue>48</issue><fpage>51</fpage><lpage>72</lpage><pub-id pub-id-type="doi">10.3897/phytokeys.48.6806</pub-id></mixed-citation></tp:treatment-meta><tp:nomenclature><tp:taxon-name>
                            <tp:taxon-name-part taxon-name-part-type="genus">Dioscorea</tp:taxon-name-part>
                            <tp:taxon-name-part taxon-name-part-type="species">rupicola</tp:taxon-name-part>
                        </tp:taxon-name><tp:taxon-authority>Kunth</tp:taxon-authority><xref ref-type="fig" rid="F3">Figure 3C, D</xref><!--PageBreak--><!--PageBreak--><tp:nomenclature-citation-list><tp:nomenclature-citation><tp:taxon-name><tp:taxon-name-part taxon-name-part-type="genus">Dioscorea</tp:taxon-name-part> <tp:taxon-name-part taxon-name-part-type="species">rupicola</tp:taxon-name-part></tp:taxon-name><comment> Kunth, Enum. Pl. 5: 378 (1850).</comment></tp:nomenclature-citation></tp:nomenclature-citation-list></tp:nomenclature><tp:treatment-sec sec-type="Type"><title>Type.</title><p>SOUTH AFRICA. No further data, plant obtained by Ecklon possibly from the Winterberg mountains cultivated in Berlin s.n., ♂ fl. 27 Jul 1836 (holotype: B†; isotype K! [K000098907!]).</p></tp:treatment-sec><tp:treatment-sec sec-type="Description"><title>Description.</title><p>Twining vine to not more than 5 m in height. Vegetative growth annual from a perennial tuber. Mature tuber apex to 4 × 4 cm, buried to 15 cm below soil surface, irregularly ridged longitudinally, corky, with an apical depression bearing shoot(s, usually 1 per year) and hard, brown, deltoid cataphylls to 15 mm long; base of tuber bearing 1–3 branches to 30 × 1– 3 cm long, corky and fissured externally and bearing wiry roots, parenchyma white, brittle (<!--PageBreak--><!--PageBreak--><italic>fide</italic> Archibald 1968). Indumentum absent. Stems to 4 mm in diam., left-twining, terete but longitudinally ridged, unarmed, pale green, sometimes pink, purple or brown-hued, branched above, cataphylls present towards base, to 6 × 3 mm, deltoid, apex caudate, recurved (<italic>fide</italic> Archibald 1968). Leaves alternate, blade 20–104 × 15–85 mm, ovate to narrowly so or lanceolate in outline, weakly to strongly 3- to 7-lobed around point of petiole insertion, rarely entire, juvenile plants with wholly entire leaves, usually broadly ovate to orbicular, texture chartaceous (thinner in juveniles), primary venation in shallow channels on upper surface in fresh material and lamina between secondary veins weakly bullate, shiny mid green above, paler below, drying olive green below, browner above; margins weakly undulate in fresh material, base cordate, sinus (1–)3–33 mm deep, lobes to 36 mm long, apically obtuse to rounded, apical lobe lanceolate to lanceolate-deltoid or lanceolate oblong, apex broadly acuminate with a 0.5–5 mm long narrow, caudate, thickened forerunner tip that appears channelled above, brown, veins usually 7, 3 in apical lobe with 2 per side running into basal lobe(s), sometimes a smaller vein close to the basal sinus, primary and secondary venation prominent below; petiole 10–67 mm long, ridged and with a narrow channel on upper surface, colour as stem, basal pulvinus flattened and broadly deltoid towards point of insertion onto node, especially in larger leaves, lateral nodal organs absent but in largest stems nodes swollen with a blunt projection on either side of petiole insertion onto node; axillary bulbils not present. Inflorescences 1 per axil, simple, axes angular, pale green, flowers campanulate; male inflorescences 20–86 mm long, peduncle 5–14 mm long, ca 1 mm in diam. at base, racemose, erect and bearing flowers ca 2–8 mm apart, buds oriented towards apex in very early development but at least patent to axis and usually recurved towards its base at anthesis, female inflorescences 9–82 mm long, peduncle 9–24 mm long, spicate, pendent, flowers oriented towards apex in very early development but usually patent to axis to ascending at anthesis. Flowers with 6 tepals, buds turbinate, apex acute-conical, at anthesis pedicel, tepals and torus exterior pale green to yellow-green, torus inner surface light pink to purple, possessing a light, sweet fragrance (<italic>fide Moll</italic> 1400, Archibald 1968); male flowers borne on 0.6–1.5 mm long curved, stout, obconic pedicels, floral bract 1 per flower, at pedicel base 1.0–1.7 × 0.4–0.7 mm long, ovate to narrowly so, acuminate, concolorous with pedicel and flower when fresh, paler brown than flower when dry; bracteole 1 per flower, similar, usually narrower and slightly shorter; tepal whorls virtually undifferentiated, inner slightly broader, tepals free, outer whorl 2.0–2.8 × 0.6–1.3 mm, inner whorl 2.0–3.7 × 0.8–1.5 erect to ascending, lanceolate to deltoid-lanceolate, apex acute but cucullate and appearing blunt, tepals inserted on the margin of a 1.0–2.1 mm diam. fleshy torus, when fresh externally broadly convex, internally with 3 swollen lobes forming an annulus with a central depression in flower centre, shape lost in drying but darker than tepals; stamens 3; filaments 0.35–0.7 mm long, inserted at base of each torus lobe on outer edge adjacent to outer whorl tepals, erect, weakly incurved, pale green, anthers 0.25–0.35 × 0.25–0.35 mm, very broadly oblong-orbicular, introrse, basifixed, pale yellow; pistillode ca 0.1 mm long, conical; female flowers overall shape as male, sessile, floral bract 1.0–2.0 × 0.6–1.2 mm, ovate to broadly so, acuminate, concolorous with inflorescence axis, bracteole narrower and thinner, both erect and appressed to ovary base; ovary 3.8–9.1 mm long, 3-angled, lorate to very narrowly elliptic in outline, pale green, sometimes purple-hued, apex weakly constricted, tepals 2.3–3.1 × 0.7–1.7 mm, shape and habit as male, inserted on the margin of a 1.8–2.5 mm diam. fleshy torus, when fresh forming an annulus in centre of flower bearing 3 0.1–0.7 mm long staminodia opposite outer tepals; style inserted in central depression, 0.9–1.2 mm long, styles 3, spreading, bifid, gynoecium concolorous with tepals. Capsule (18–)20–30 × 13–20 mm, pedicel reflexed and thus more or less erect at dehiscence, oblong-elliptic to obovate in outline, thick-chartaceous, base obtuse, apex rounded to truncate, dry and withered flowers persistent until relatively late in development (early April) on a ca 1.5–2 mm long stipe, pale brown with darker coppery-brown speckling, dehiscing apically at least at first. Seed 4.6–6.5 × 5.0–6.5 mm excluding wing, irregularly lenticular, dark brown, wing 10.5–18.8 × 6.7–8.3 mm, oblong to oblong-elliptic, winged all round margin though with elongated towards rounded to obtuse base and apex, pale brown, translucent with fine paler speckling.</p></tp:treatment-sec><tp:treatment-sec sec-type="Distribution"><title>Distribution.</title><p>South Africa, endemic to the Eastern Cape (as far west as the Winterberg) and KwaZulu Natal.</p></tp:treatment-sec><tp:treatment-sec sec-type="Vernacular name(s)"><title>Vernacular name(s).</title><p><italic>Cunningham</italic> 2486, a sterile specimen grown from a root bought at Umlazi Muthi market appears to be <italic><tp:taxon-name><tp:taxon-name-part taxon-name-part-type="genus">Dioscorea</tp:taxon-name-part> <tp:taxon-name-part taxon-name-part-type="species">rupicola</tp:taxon-name-part></tp:taxon-name></italic> and has the name iMpinyampinya. The name inKwa may also be associated with this species.</p></tp:treatment-sec><tp:treatment-sec sec-type="Ecology"><title>Ecology.</title><p><italic><tp:taxon-name><tp:taxon-name-part taxon-name-part-type="genus">Dioscorea</tp:taxon-name-part> <tp:taxon-name-part taxon-name-part-type="species">rupicola</tp:taxon-name-part></tp:taxon-name></italic> grows in the margins of and clearings in forests and bush (including <italic><tp:taxon-name><tp:taxon-name-part taxon-name-part-type="genus">Leucosidea</tp:taxon-name-part> <tp:taxon-name-part taxon-name-part-type="species">sericea</tp:taxon-name-part></tp:taxon-name></italic> woodland) and is often associated with watercourses and rocky kloofs. Archibald (1968) stated that it occurs on shady eastern and southern slopes on moist black doleritic soils in association with <italic><tp:taxon-name><tp:taxon-name-part taxon-name-part-type="genus">Podocarpus</tp:taxon-name-part> <tp:taxon-name-part taxon-name-part-type="species">falcatus</tp:taxon-name-part></tp:taxon-name></italic> and <italic><tp:taxon-name><tp:taxon-name-part taxon-name-part-type="genus">Olea</tp:taxon-name-part> <tp:taxon-name-part taxon-name-part-type="species">capensis</tp:taxon-name-part></tp:taxon-name></italic> in the Eastern Cape and that it is associated with and dolerite boulders. It is usually encountered from 1200 to 2100 m, but has been collected at lower altitudes in Alexandra District (<italic><tp:taxon-name><tp:taxon-name-part taxon-name-part-type="genus">Rudatis</tp:taxon-name-part></tp:taxon-name></italic> 1269, 600 m) and Umzinto District (<italic>Strey</italic> 7052, ca 580 m) in KwaZulu Natal.</p></tp:treatment-sec><tp:treatment-sec sec-type="Conservation"><title>Conservation.</title><p><italic><tp:taxon-name><tp:taxon-name-part taxon-name-part-type="genus">Dioscorea</tp:taxon-name-part> <tp:taxon-name-part taxon-name-part-type="species">rupicola</tp:taxon-name-part></tp:taxon-name></italic> is found widely in higher elevation sites in the Eastern Cape and KwaZulu Natal. Its EOO and AOO will greatly exceed the threshold for threatened IUCN categories (20, 000 km2/2000 km2) (<xref ref-type="bibr" rid="B10">IUCN 2001</xref>) and its provisional status is LC.</p></tp:treatment-sec><tp:treatment-sec sec-type="Uses"><title>Uses.</title><p>None known. Like <italic><tp:taxon-name><tp:taxon-name-part taxon-name-part-type="genus">Dioscorea</tp:taxon-name-part> <tp:taxon-name-part taxon-name-part-type="species">multiloba</tp:taxon-name-part></tp:taxon-name></italic>, data on the steroid content of this species is desirable.</p></tp:treatment-sec><tp:treatment-sec sec-type="Notes"><title>Notes.</title><p>The specimens bearing labels Dioscor. 3, <italic>Ecklon &amp; Zeyher</italic> 21.12 at TCD (♂ fl.) and LE (seen by Prain in 1916 according to a note on the Kew isotype) appear likely to have made from the plant material that was taken to Berlin and cultivated to yield the type. Alternatively it is possible that they were collected from other plants with that seed or tuber in late 1831 or early 1832. The locality 21.12 suggests that the collection was made in the Winterberg mountains in the Eastern Cape (<xref ref-type="bibr" rid="B7">Glen and Germishuisen 2010</xref>). Thus these specimens are likely to represent clonotype or paratype material.</p><p>Unpublished sequence data shows that <italic><tp:taxon-name><tp:taxon-name-part taxon-name-part-type="genus">Dioscorea</tp:taxon-name-part> <tp:taxon-name-part taxon-name-part-type="species">rupicola</tp:taxon-name-part></tp:taxon-name></italic> forms a clade with the other two species covered here. Thus the shift in androecium morphology is likely to be a recent, pollinator-driven event correlated with the erect inflorescences bearing recurved flowers with erect to ascending tepals (Fig. <xref ref-type="fig" rid="F3">3C, D</xref>).</p></tp:treatment-sec><tp:treatment-sec sec-type="Specimens examined"><title>Specimens examined.</title><p><bold>South Africa. Eastern Cape:</bold> Winterberg Mountains, ♂ fl. late 1831 or early 1832, <!--PageBreak--><!--PageBreak--><italic>Ecklon &amp; Zeyher</italic> s.n. (TCD!, LE) (see Notes above); Collected at Mt. Kemp, Keiskamma Hoek and cultivated at Irene, ♀ fl. 20 Dec 1954, <italic>Pole-Evans</italic> 4847 (K!, PRE); Fort Beaufort District, Hogsback, big dolerite cliff near top of pass facing South, ♂ &amp; ♀ fl. 10 Dec 1961, <italic>Archibald</italic> 7557 (K!); same locality, ♂ fl. (post anthesis) &amp; ♀ fr. 27 Apr 1962, <italic>Archibald</italic> 7560 (K!); same locality, ♂ fl. 15 Nov 1961, <italic>Archibald</italic> 7537 (PRE!); Victoria East, on pass Port Elizabeth aspect, ♂ fl. 15 Nov 1961, <italic>Archibald</italic> 7551 (K!); Victoria East, about ¼ way up pass, sterile 15 Nov 1961, <italic>Archibald</italic> 7552 (K!); Victoria East, about ¼ way up pass, ♀ fl. 10 Dec 1961, <italic>Archibald</italic> 7558 (K!); Hogsback, ♂ fl. 27 Dec 1944, <italic>Acocks</italic> 11019 (K!); Victoria East, Hogsback Natural Forest Reserve, above Swallowtail Falls, sterile 17 Apr 1955, <italic>Johnson</italic> 1273 (K!, PRE); King William’s Town District, no further data, ♂ fl. 26 Jan 1956, <italic>Comins</italic> 1425 (K!, PRE); Mountains near Ntsizwa (in umbros. Mont. Jnsiowa), ♂ fl. 28 Jan 1895, <italic>Schlechter</italic> 6443 (K!, PRE!, Z digital images!); Insizwa Forest Reserve, sterile 23 Feb 1958, <italic>Wilson &amp; Buchner</italic> 163 (K!); Insizwa Forest Reserve, sterile seedling 23 Feb 1958, <italic>Wilson &amp; Buchner</italic> 164 (K!); Insizwa Forest Reserve, sterile seedling 23 Feb 1958, <italic>Wilson &amp; Buchner</italic> 165 (K!); Insizwa Forest Reserve, sterile seedling 23 Feb 1958, <italic>Wilson &amp; Buchner</italic> 166 (K!); Insizwa Forest Reserve, sterile seedling 23 Feb 1958, <italic>Wilson &amp; Buchner</italic> 167 (K!); Insizwa Forest Reserve, sterile 23 Feb 1958, <italic>Wilson &amp; Buchner</italic> 16 (K!); Kokstad, Tabankulu Forest, ♂ fl. Jan 1925, <italic>Dist. Forest Officer</italic> 558 (PRE!); Prentjiesberg, Ugie “Forest Reserve”, sterile 12 Nov 2000 <italic>Potgieter</italic> 392 (NU [NU0028393, 4]). (2 sterile sheets, possibly <italic><tp:taxon-name><tp:taxon-name-part taxon-name-part-type="genus">Dioscorea</tp:taxon-name-part> <tp:taxon-name-part taxon-name-part-type="species">rupicola</tp:taxon-name-part></tp:taxon-name></italic> (28393) and <italic><tp:taxon-name><tp:taxon-name-part taxon-name-part-type="genus">Dioscorea</tp:taxon-name-part> <tp:taxon-name-part taxon-name-part-type="species">multiloba</tp:taxon-name-part></tp:taxon-name></italic> (28394).) <bold>KwaZulu Natal:</bold> Alfred District, Weza, Ingeli (Ngeli) slopes, 1 Jan 1966, <italic>Strey</italic> 6284 (K! ♀ fl., (NU [NU0028252 digital image ♂ fl.!], PRE, UDW digital image ♂ fl. !); Alfred District, Ngeli Mountain, ♂ fl. &amp; ♀ fl. 2 Jan 1969, <italic>Hilliard &amp; Burtt</italic> 5758 (E, K!, NU [NU0028253 digital image!]); Weza State Forest, South boundary of Farm Diabolo, ♂ fl. 3 Dec 1989, <italic>Abbott</italic> 4583 (NH, PCE!, PRU); Griqualand East, Mount Currie, ♂ fl. Feb- Apr 1883, <italic>Tyson</italic> 468 (K!, Z digital image!); Griqualand East, Mount Currie, ♀ fr. Feb- Apr 1883, <italic>Tyson</italic> 1433 (K! Z digital image!); Kokstad, Mt. Currie slopes, ♂ fl. without date, <italic>Dist. Forest Officer</italic> 636/F.D. Herb 7215 (K!, PRE!); Polela District, Farm “Glengariff”, ♂ fl. late Jan 1981, <italic>Rennie</italic> s.n. (NU [NU0028254 digital image!]); Polela District Ndunduina Bush, Glengariff, 5 Jan 1974, <italic>Rennie</italic> 510 (NU [NU0028391 digital image!]); Sunset Farm, 2929DC, ♂ fl. buds 17 Jan 2000, <italic>Rennie</italic> 2526 (NU [NU0028259 digital image!]); Umzinto District, Ellesmere, ♂ fl. 18 Dec 1966, <italic>Strey</italic> 7052 (K!, NU [NU0028356 digital image!], UDW, possibly also at PCE (Ellesmere, ? Dumisa, 19 Dec 1966)); Alexandra District, Ellesmere, ♂ fl.20 Feb 1910, Rudatis 1269 (K!); Eastern Frontier C.B.S, Botha’s Hill, ♀ fl. without date, <italic>Macowan</italic> 537 (TCD!) Weenen, old bush above ‘Lulwers’, ♂ fl. Dec 1923 <italic>Rogers</italic> 28163 (Z digital image!); York-Rietvlei road, ca 1 km South of Karkloof turnoff, ♂ fl. 17 Jan 1987, <italic>Goldblatt &amp; Manning</italic> 8362 (MO, NU [NU0028236 digital image!], PRE!); On Road Bulwer to Underberg-SA Paper Pulp Forest, ♀ fl. &amp; immature fr. 22 Feb 1958, <italic>Wilson &amp; Buchner</italic> 156 (K!, 4 sheets); On Road Bulwer to Drakensberg Garden, ♂ fl. 22 Feb 1958, <italic>Wilson &amp; Buchner</italic> 159 (K!, 3 sheets); Drakensberg, upper Umkomaas, ♂ fl. 15 Dec 1958, <italic>Werdermann &amp; Oberdieck</italic> 1395 (B, K!); Underberg District, Cobham State Forest, Emerald Vale, ♀ fl. &amp; immature fr. 4 Mar 1985, Hilliard &amp; Burtt 18309 (E, NU [NU282256 digital image!]); Underberg District, Cobham State Forest, Emerald Vale, ♂ fl. 14 Jan 1985, <italic>Hilliard &amp; Burtt</italic> 18061 (E, NU [NU282257 digital image!], PRE); Underberg District, Sunset, Upper Lurane, ♀ fl. &amp; immature fr. 12 Jan 1980, <italic>Rennie</italic> 1095 (NU [NU0028389 digital image!]); Underberg District, Sunset, Upper Lurane Valley, ♂ fl. 12 Jan 1980, <italic>Rennie</italic> 1094 (NU [NU0028392 digital image!]); Mpendhle District, Loteni Nature Reserve, Ngondwini valley, ♂ fl.25 Dec 1978, <italic>Hilliard &amp; Burtt</italic> 11828 (K!, NU [NU0028386 digital image!]); Impendhle District, cultivated in Pretoria, sterile Feb 1962, <italic>Roux</italic> s.n. (K!, PRE); Bergville District, Cathedral Peak area, ♂ fl. 3 Dec 1952, <italic>Killick</italic> 1812 (K!, NU [NU0028399 digital image!], PRE); Lions River District, Nhluzane, ♂ fl. 28 Oct 1976, <italic>Hilliard &amp; Burtt</italic> 9091 (K!, NU [NU0028388 digital image!]); Lions River District, Ross, Umgeni Poort, ♂ fl. 21 Dec 1964, <italic>Moll</italic> 1400 (K!, (NU [NU0028396 digital image!], PRE); Ngotshe, collected at Ngome Forest and cultivated at Irene, ♀ fl. &amp; immature fr. 20 Dec 1954, <italic>Pole Evans</italic> 4852 (K!, PRE); Ngotshe District, Ngome, above forest ♀ fr. 2 Apr 1977, <italic>Hilliard &amp; Burtt</italic> 9932 (K!, NU [NU0028387 digital image!]); Louwsburg District, Ngome, ♂ fl. 14 Dec 1969, <italic>Strey</italic> 9370 (K!, NU [NU0028397 digital image!]); Vryheid District, Nhlugatshe Mt., ♂ fl. 18 Dec 1965, <italic>Hilliard &amp; Burtt</italic> 3354 (E, NU [NU0028258 digital image!]); Drakensberg, Estcourt, Cathkin Park, ♂ fl. 22 Jan 1932, <italic>Galpin</italic> 11744 (K!, PRE); Inanda, no further data, ♂ fl. Without date, received Apr 1881, <italic>Wood</italic> 1167 (K!); Champagne Castle, ♂ fl. Jan 1955 <italic>Odhner</italic> 44 (NU [NU0028398 digital image!]); Drakensburg, Giant’s Castle, ♂ fl. 12 Jan 1949, <italic>Brunjis-Haylett</italic> 20 (NU [NU0028400 digital image!]); Giant’s Castle Game Reserve, ♂ fl. 20 Dec 1987, <italic>Cunningham</italic> 2720 (NU [NU0028345 digital image!]).</p></tp:treatment-sec><tp:treatment-sec><!--Section generated to contain objects referenced in tp:taxon-treatment.--><fig id="F3" position="float" orientation="portrait"><label>Figure 3.</label><caption><p><italic><tp:taxon-name><tp:taxon-name-part taxon-name-part-type="genus">Dioscorea</tp:taxon-name-part> <tp:taxon-name-part taxon-name-part-type="species">multiloba</tp:taxon-name-part></tp:taxon-name></italic> and <italic><tp:taxon-name><tp:taxon-name-part taxon-name-part-type="genus">Dioscorea</tp:taxon-name-part> <tp:taxon-name-part taxon-name-part-type="species">rupicola</tp:taxon-name-part></tp:taxon-name></italic> colour photographs. <bold>A</bold> Upside down shoot of <italic><tp:taxon-name><tp:taxon-name-part taxon-name-part-type="genus">Dioscorea</tp:taxon-name-part> <tp:taxon-name-part taxon-name-part-type="species">multiloba</tp:taxon-name-part></tp:taxon-name></italic> with male flowers <bold>B</bold> Female plant of <italic><tp:taxon-name><tp:taxon-name-part taxon-name-part-type="genus">Dioscorea</tp:taxon-name-part> <tp:taxon-name-part taxon-name-part-type="species">multiloba</tp:taxon-name-part></tp:taxon-name></italic> with female flowers and immature capsules <bold>C</bold> Leaf and erect male inflorescence of <italic><tp:taxon-name><tp:taxon-name-part taxon-name-part-type="genus">Dioscorea</tp:taxon-name-part> <tp:taxon-name-part taxon-name-part-type="species">rupicola</tp:taxon-name-part></tp:taxon-name></italic> showing habit of flowers. <bold>D</bold> Immature capsule of <italic><tp:taxon-name><tp:taxon-name-part taxon-name-part-type="genus">Dioscorea</tp:taxon-name-part> <tp:taxon-name-part taxon-name-part-type="species">rupicola</tp:taxon-name-part></tp:taxon-name></italic> with persistent, erect, cucullate tepals at its apex. Photo <bold>A</bold>, <bold>B:</bold> Tony Abbott; <bold>C</bold>, <bold>D:</bold> Neil Crouch.</p></caption><graphic xmlns:xlink="http://www.w3.org/1999/xlink" xlink:href="phytokeys-048-051-g003.jpg" position="float" orientation="portrait" xlink:type="simple" id="oo_41844.jpg"/></fig></tp:treatment-sec><ref-list><ref id="B10"><mixed-citation xmlns:xlink="http://www.w3.org/1999/xlink" xlink:type="simple"><institution xlink:type="simple">IUCN</institution> (<year>2001</year>) <source>IUCN Red List Categories: Version 3.1</source>. Prepared by the <publisher-name>IUCN Species Survivial Commission</publisher-name>, <publisher-loc>Gland, Switzerland &amp; Cambridge, UK</publisher-loc>.</mixed-citation></ref><ref id="B7"><mixed-citation xmlns:xlink="http://www.w3.org/1999/xlink" xlink:type="simple"><person-group><name name-style="western"><surname>Glen</surname><given-names>HF</given-names></name><name name-style="western"><surname>Germishuisen</surname><given-names>G</given-names></name></person-group> (<year>2010</year>) <source>Botanical Exploration of southern Africa</source> – <edition>edition 2</edition>. <issue>Strelitzia 26</issue>. <publisher-name>SANBI</publisher-name>, <publisher-loc>Pretoria, South Africa</publisher-loc>, <size units="page">489 pp</size>.</mixed-citation></ref></ref-list></tp:taxon-treatment>
